# Supplementary material for: Characteristics of Neonicotinoids in Colostrum from Shanghai, China (2007–2019): Concentration Levels, Temporal Trends, and Potential Health Risk
Source: Toxics. 2025 May 1;13(5):366. doi: 10.3390/toxics13050366 (PMC12115666; doi:10.3390/toxics13050366)
Supplement: Supplementary file 1 [file toxics-13-00366-s001.zip]

Archive with 1 entries (1 files):
- toxics-3552278-supplementary.pdf
